# Supplementary material for: Cancer immunotherapy targeting murine myeloid cells requires endosomal pattern recognition
Source: Nat Commun. 2026 Jul 27;17:7410. doi: 10.1038/s41467-026-75543-2 (PMC13408345; doi:10.1038/s41467-026-75543-2)
Supplement: Supplementary file 4 — Source Data [file 41467_2026_75543_MOESM4_ESM.xlsx]

## Sheet: Figure1
c	Left	WT Ctrl							WT αMARCO								Unc93b13d/3d Ctrl								Unc93b13d/3d αMARCO
	day 0	0	0	0	0	0	0	0	0	0	0	0	0	0	0	0	0	0	0	0	0	0	0	0	0	0	0	0	0	0
	day 4	66.575	66.575	66.575	66.575	66.575	66.575	66.575	66.575	66.575	66.575	66.575	66.575	66.575	66.575	66.575	66.575	66.575	66.575	66.575	66.575	66.575	66.575	66.575	66.575	66.575	66.575	66.575	66.575	66.575
	day 6	153.832	185.819	289.233	143.24	192.812	191.901	127.718	187.092	134.347	175.473	201.318	134.679	169.772	170.021	143.678	236.478	199.845	227.975	177.55	302.684	227.136	200.094	132.383	146.984	213.071	231.825	206.791	110.85	110.29
	day 8	564.618	621.851	541.888	382.549	542.13	472.303	597.962	417.373	395.743	355.08	419.072	414.101	207.934	524.637	500.39	622.499	640.759	593.621	455.067	498.761	424.344	528.237	370.29	683.298	671.589	383.21	386.73	422.751	341.816
	day 10	1146.06	1282.77	983.494	950.334	871.529	1277.77	793.945	541.163	717.89	652.146	619.808	847.287	232.489	1014.69	783.178	1222.54	1139.1	990.73	834.816	640.317	689.293	1094.27	488.828	1440.59	1048.92	725.384	473.72	980.272	673.138
	day 12	1799.81	2224.53	1424.86	1585.96	1749.75	2578.78	1153.18	706.426	1178.71	1372.43	937.707	1210.31	256.563	1677.21	1338.63	1955.11	1759.56	1478.8	1047.79	1272.12	1597.22	2438.12	1597.85	2150.28	2248.32	1896.71	1291	1710.88	1246.72
	Right
	WT Ctrl	1.19	1.59	0.84	1.07	1.29	2.08	0.72
	WT αMARCO	0.45	0.75	0.82	0.57	0.98	0.21	0.99	0.86
	Unc93b13d/3d Ctrl	1.46	1.28	1.42	1.05	1.1	1.75	2.26	1.51
	Unc93b13d/3d αMARCO	1.97	1.65	1.46	1	1.46	1.27
d	Left	WT Ctrl									WT αMARCO										Unc93b13d/3d Ctrl							Unc93b13d/3d αMARCO
	day 0	0	0	0	0	0	0	0	0	0	0	0	0	0	0	0	0	0	0	0	0	0	0	0	0	0	0	0	0	0	0	0	0
	day 6	66.575	66.575	66.575	66.575	66.575	66.575	66.575	66.575	66.575	66.575	66.575	66.575	66.575	66.575	66.575	66.575	66.575	66.575	66.575	66.575	66.575	66.575	66.575	66.575	66.575	66.575	66.575	66.575	66.575	66.575	66.575	66.575
	day 9	143.131	123.585	147.138	123.585	90.9708	149.169	134.067	155.374	143.131	110.294	104.826	103.221	106.447	95.9499	107.536	100.584	106.447	84.7596	94.4376	163.911	175.774	183.471	161.748	142.47	147.138	121.794	163.911	153.98	141.155	139.848	145.125	142.47
	day 12	248.148	237.364	225.638	228.038	197.337	225.614	199.532	268.584	209.961	165.653	176.403	181.376	180.108	173.746	149.432	161.005	139.587	168.295	200.083	242.785	272.802	286.035	249.314	236.103	235.036	211.837	207.782	259.738	207.673	215.617	228.038	213.826
	day 15	344.254	376.142	369.12	327.094	390.143	347.969	302.939	373.658	320.41	282.377	250.165	257.026	231.887	265.077	168.227	209.395	195.215	208.957	255.394	257.176	330.721	441.402	490.032	337.844	380.16	352.346	190.34	592.192	305.877	377.981	265.846	217.223
	day 18	488.768	475.632	491.64	449.855	467.12	397.177	421.606	428.034	412.882	364.094	311.444	390.231	325.014	292.003	271.857	301.304	227.03	343.605	386.816	301.594	563.379	529.826	616.109	481.331	508.03	467.12	349.994	861.486	557.795	523.6	425.22	418.45
	day 21	684.541	773.389	623.386	592.039	657.623	827.238	570.445	555.491	559.385	482.508	414.405	498.639	592.383	491.795	399.796	536.745	544.287	393.596	451.152	382.978	737.454	788.609	788.144	583.256	832.17	588.754	426.619	1200.76	702.733	786.645	670.639	670.639
	Right
	WT Ctrl	0.72	0.64	0.67	0.49	0.57	0.54	0.47	0.51	0.62
	WT αMARCO	0.57	0.53	0.32	0.45	0.44	0.49	0.38	0.48	0.62	0.49
	Unc93b13d/3d Ctrl	0.69	0.66	0.49	0.75	0.61	0.34	0.81
	Unc93b13d/3d αMARCO	0.82	0.47	0.54	0.39	0.79	0.63
e	Left
	WT Ctrl	30681.3	17144.7	29642.9	10560.7	4713.18
	WT αMARCO	45155.6	22453.3	33951.2	75403.5	35612.2
	Unc93b13d/3d Ctrl	12921.9	19070.4	12133.3	3927.82	5532.8
	Unc93b13d/3d αMARCO	4337.16	6266.67	12876.7	4183.8	2461.51
	Right
	WT Ctrl	10705	9094.34	10452.4	2672.9	1038.76
	WT αMARCO	21977.8	13786.7	30463.4	22842.1	14142.9
	Unc93b13d/3d Ctrl	3687.5	7323.94	5619.05	922.364	2903.2
	Unc93b13d/3d αMARCO	1643.05	2012.12	8904.11	877.8	1369.32
f	Left
	WT Ctrl	214271	204883	239590	427500	291759
	WT αMARCO	696974	641745	1104063	682778	721420
	Unc93b13d/3d Ctrl	382645	242765	423061	193633	220902
	Unc93b13d/3d αMARCO	163354	268138	281296	136867	280476
	Right
	WT Ctrl	56180.6	75273.4	75074.6	81887.8	88333.3
	WT αMARCO	189430	120755	191094	260333	227670
	Unc93b13d/3d Ctrl	57137.7	59166.7	83316.3	60600	62131.2
	Unc93b13d/3d αMARCO	64725.6	79042.6	89814.8	47405.1	45436.5
g	Left
	WT Ctrl	1794	1992	2409	2666	2447
	WT αMARCO	2099	1598	1643	1198	1715
	Unc93b13d/3d Ctrl	3359	2969	2378	2671	2876
	Unc93b13d/3d αMARCO	3603	2863	3240	2616	2211
	Middle
	WT Ctrl	992	1214	1283	524	529
	WT αMARCO	1719	2077	2366	2190	1020
	Unc93b13d/3d Ctrl	426	522	716	399	740
	Unc93b13d/3d αMARCO	391	494	717	644	454
	Right
	WT Ctrl	2223	4105	3798	2519	2280
	WT αMARCO	4639	6299	5404	6258	3217
	Unc93b13d/3d Ctrl	2063	2142	2719	1806	2416
	Unc93b13d/3d αMARCO	1941	2234	2955	3196	2207
h	Left
	WT Ctrl	6588	4258	4900	3465	4942
	WT αMARCO	3321	3315	2367	2453	2331
	Unc93b13d/3d Ctrl	8972	6301	7884	9824	10290
	Unc93b13d/3d αMARCO	7566	9162	7792	8336	4158
	Middle
	WT Ctrl	1943	2979	2702	3360	3258
	WT αMARCO	3766	3508	5402	4353	5106
	Unc93b13d/3d Ctrl	3576	3703	5581	3166	3052
	Unc93b13d/3d αMARCO	2965	3800	4187	5957	4522
	Right
	WT Ctrl	5977	6072	6903	6877	6747
	WT αMARCO	6943	7650	9727	7642	9058
	Unc93b13d/3d Ctrl	5409	5731	5601	5574	6061
	Unc93b13d/3d αMARCO	5316	6159	7116	6058	5863
j	WT Ctrl	24.3299	18.5761	20.6121	35.6725
	WT αMARCO	84.4703	68.9649	64.662	74.8634
	Unc93b13d/3d Ctrl	9.0864	9.0383	9.18539	8.94488	16.4959
	Unc93b13d/3d αMARCO	10.3061	9.44892	9.61793	9.61793

## Sheet: Figure3
c	Left	WT Ctrl								WT αPD-L1						Unc93b13d/3d Ctrl					Unc93b13d/3d αPD-L1
	day 0	0	0	0	0	0	0	0		0	0	0	0	0	0	0	0	0	0	0	0	0	0	0	0	0	0	0
	day 4	66.575	66.575	66.575	66.575	66.575	66.575	66.575	66.575	66.575	66.575	66.575	66.575	66.575	66.575	66.575	66.575	66.575	66.575	66.575	66.575	66.575	66.575	66.575	66.575	66.575	66.575	66.575
	day 6	217.146	388.101	124.03	83.9828	235.519	148.043	185.991	182.682	151.212	208.901	171.489	168.029	156.073	113.098	179.595	245.783	251.865	149.169	102.161	199.532	278.191	313.322	155.127	117.519	231.423	159.823	134.215
	day 8	620.093	423.204	503.061	450.68	391.656	299.638	339.715	346.323	353.182	401.074	335.268	287.124	249.323	185.032	471.844	823.623	282.921	240.543	240.072	367.277	439.562	550.464	502.662	434.845	324.015	240.724	306.776
	day 10	1282.17	862.579	1230.52	772.479	790.381	560.24	601.992	585.86	493.619	435.312	469.956	781.546	339.757	223.043	912.265	1000.01	711.172	703.708	728.332	681.46	832.245	995.932	1091.85	1093.95	853.707	555.306	409.836
	day 12	2215.65	1799.08	1962.83	1842.14	2275.78	1701.29	1189.58	1165.4	1531.44	508.756	467.512	1078.78	433.579	284.289	1409.05	2135.28	1584.12	1061.91	1107.38	1299.84	1776.59	1659.85	1786.76	1824.23	1488.98	1508.09	1101.88
	Right
	WT Ctrl	1.65	1.48	1.46	1.49	2.12	1.47	0.79	1.01
	WT αPD-L1	0.93	0.27	0.84	0.55	0.35	0.16
	Unc93b13d/3d Ctrl	1.13	1.26	1.35	0.82	0.69
	Unc93b13d/3d αPD-L1	1.16	1.21	1.19	1.37	1.46	1.07	1.13	0.71
d	Left	WT Ctrl										WT αPD-L1						Unc93b13d/3d Ctrl										Unc93b13d/3d αPD-L1
	day 0	0	0	0	0	0	0	0	0	0	0	0	0	0	0	0	0	0	0	0	0	0	0	0	0	0	0	0	0	0	0	0	0	0	0	0
	day 6	66.575	66.575	66.575	66.575	66.575	66.575	66.575	66.575	66.575	66.575	66.575	66.575	66.575	66.575	66.575	66.575	66.575	66.575	66.575	66.575	66.575	66.575	66.575	66.575	66.575	66.575	66.575	66.575	66.575	66.575	66.575	66.575	66.575	66.575	66.575
	day 9	172.816	178.123	131.584	149.214	172.816	210.541	215.719	289.88	187.47	90.9805	106.991	67.4332	70.2764	96.4576	89.5114	89.9962	245.619	183.471	178.06	183.471	199.532	147.138	199.532	179.595	149.169	112.533	273.141	294.01	315.915	229.08	199.532	168.295	171.261	178.826	147.138
	day 12	330.721	313.858	229.667	217.991	320.738	231.46	326.115	346.91	331.991	297.268	165.714	173.543	183.037	160.957	192.856	139.457	472.204	330.721	266.078	362.935	320.357	336.146	316.818	297.671	249.195	267.312	422.751	316.818	564.618	297.641	218.766	254.576	329.647	284.116	148.899
	day 15	426.697	437.139	396.719	314.197	428.841	307.445	383.825	374.5	401.723	448.892	244.529	209.495	207.817	212.268	299.607	164.436	589.05	450.245	423.204	471.297	425.25	421.122	393.18	385.07	290.03	347.789	564.775	387.96	439.562	368.147	444.541	339.306	427.555	566.271	456.833
	day 18	620.093	504.006	508.413	620.679	582.647	412.469	539.659	548.562	523.309	571.511	353.238	451.436	301.18	340.653	408.156	298.651	728.892	638.262	562.22	711.455	596.866	659.361	595.796	587.872	453.757	538.196	673.881	551.191	714.039	629.677	517.236	473.99	486.086	763.435	620.093
	day 21	986.348	614.246	609.549	888.015	663.376	460.369	641.224	997.532	729.981	741.104	484.936	517.961	556.988	423.77	507.67	348.761	941.156	827.654	754.294	1264.51	899.78	866.972	729.981	983.088	934.966	840.139	1062.22	885.224	1002.64	526.026	1135.89	886.557	821.164	1493	1079.32
	Right
	WT Ctrl	0.62	0.77	0.69	1.07	0.81	0.88	0.82	0.77	0.63	0.81
	WT αPD-L1	0.52	0.4	0.47	0.56	0.31	0.57
	Unc93b13d/3d Ctrl	1.02	0.73	0.89	0.94	0.81	0.77	0.85	1.03	0.74	0.88
	Unc93b13d/3d αPD-L1	0.83	0.92	0.68	0.97	0.83	0.61	0.79	1.1	1.28
e	Left
	WT Ctrl	136182	20098	488553	69291.7	313714
	WT αPD-L1	461774	1716389	1208152	459133	517374
	Unc93b13d/3d Ctrl	27927.6	29541.7	22321.4	26729.3	168553
	Unc93b13d/3d αPD-L1	16710.5	182093	24153.8	24032.3	20637.2
	Right
	WT Ctrl	41590.9	10931.4	68333.3	21791.7	72857.1
	WT αPD-L1	73387.1	382444	203913	95533.3	203000
	Unc93b13d/3d Ctrl	24835.5	13750	12723.2	18834.6	46513.2
	Unc93b13d/3d αPD-L1	6622.81	35784.9	19346.2	17903.2	22696.1
f	Left
	WT Ctrl	310035	460410	513811	258943	445867	673778
	WT αPD-L1	248083	1121478	396138	455750	665429	585615
	Unc93b13d/3d Ctrl	388703	212800	306171	667273	325167
	Unc93b13d/3d αPD-L1	480842	275273	375429	285793	373391
	Right
	WT Ctrl	76000	105026	89132.1	99924.5	145067	120444
	WT αPD-L1	88500	421391	206897	206350	210929	258000
	Unc93b13d/3d Ctrl	55621.6	42720	129257	148727	104667
	Unc93b13d/3d αPD-L1	92322.6	168947	159429	130759	222261
g	Left
	WT Ctrl	2043	4938	2751	3782	1942
	WT αPD-L1	1941	981	1581	1749	1493
	Unc93b13d/3d Ctrl	4023	4869	4119	4111	2031
	Unc93b13d/3d αPD-L1	4622	5130	5078	4170	4136
	Right
	WT Ctrl	17187	5402	14788	6773	17849
	WT αPD-L1	15459	17599	21604	19409	23087
	Unc93b13d/3d Ctrl	3970	4199	3749	3039	19853
	Unc93b13d/3d αPD-L1	6741	11486	4258	3306	4225
h	Left
	WT Ctrl	3156	1860	2713	2524	1941	1837
	WT αPD-L1	1864	1846	2103	1810	1645	1434
	Unc93b13d/3d Ctrl	3821	3311	4394	3607	3236
	Unc93b13d/3d αPD-L1	1878	1944	3226	2255	1804
	Right
	WT Ctrl	3610	6598	4530	4183	5669	5765
	WT αPD-L1	5149	7444	7292	3887	3983	3933
	Unc93b13d/3d Ctrl	6181	5123	3912	6766	7606
	Unc93b13d/3d αPD-L1	8190	8784	6505	7338	7467
i	WT Ctrl	826.868	550.314	874.229	793.405	603.148	345.899	314.506	336.888	484.581	603.697
	WT αPD-1	449.639	248.611	155.321	250.228	590.597	118.729	53.4077	180.165	19.3262	70.866
	Unc93b13d/3d Ctrl	1339.99	726.857	707.75	807.583	628.201
	Unc93b13d/3d αPD-1	562.153	713.063	271.26	453.496	459.428
j	Left
	WT Ctrl	429846	301882	284609	213583	261923
	WT αPD-1	870286	1419333	978000	426222
	Unc93b13d/3d Ctrl	181053	183382	117348	201224	203059
	Unc93b13d/3d αPD-1	183314	110973	386714	208906	235245
	Right
	WT Ctrl	184103	116863	85565.2	89500	49076.9
	WT αPD-1	576286	720000	456667	278667
	Unc93b13d/3d Ctrl	16589.5	30363.6	14434.8	23388.2	20176.5
	Unc93b13d/3d αPD-1	190000	70540.5	168714	117887	115396

## Sheet: Figure 4
a	WT	8130	7558	7287	6531
	Unc93b13d/3d	9536	8521	6465	7465
b	Left
	WT			Unc93b13d/3d
	Unstim	LPS+IFN-γ	IL4+IL10	Unstim	LPS+IFN-γ	IL4+IL10
	875.706	1.44471	14230.8	272.843	1.06268	16220.3
	776.734	1.51728	13952.2	233.203	0.542767	15457
	826.22	1	18303.2	253.023	1.48862	24185.2
		1.43893	17155.7		1.06646	23616.4
			12773.1			25611.1
			12600.7			28408.6
	Middle-left
	WT			Unc93b13d/3d
	Unstim	LPS+IFN-γ	IL4+IL10	Unstim	LPS+IFN-γ	IL4+IL10
	3.23446	1.44534	1271.2	2.55697	1.57902	1045.32
	2.95735	1.17491	1225.36	2.59642	1.45591	950.012
	3.0959	1.21105	1100.77	2.57669	1.64505	1164.04
		1.00003	1051.01		1.52401	1080.27
			1348.2			1508.17
			1320.97			1254.18
	Middle-right
	WT			Unc93b13d/3d
	Unstim	LPS+IFN-γ	IL4+IL10	Unstim	LPS+IFN-γ	IL4+IL10
	4.33389	154.776	1.11057	3.29748	155.999	0.829644
	3.75892	163.374	1	3.20199	193.1	0.864252
	4.04641	153.042	1.44847	3.24974	202.824	0.56159
		157.134	1.35441		187.445	0.732495
			1.51338			0.935187
			1.71819			0.758884
	Right
	WT			Unc93b13d/3d
	Unstim	LPS+IFN-γ	IL4+IL10	Unstim	LPS+IFN-γ	IL4+IL10
	3.72221	35.6429	1.14403	0.429788	6.19131	0.17218
	3.29807	33.7187	1	0.372911	4.33872	0.140818
	3.51014	31.2051	1.36325	0.40135	6.08155	0.211974
		30.5074	1.22717		5.40287	0.187111
			1.91932			0.177739
			1.64286			0.140305
d	Left
	T cell unstim	T cell stim	IL4&IL10	IL4&IL10+αMARCO	LPS&IFN-γ
	0	89.1	56.3	61.9	84.8
	0	87.3	39	67.8	81.3
	0	87.1	33.1	69.6	79.5
		88.9	32	69.8	79.8
		89.8	51.5	70.9	78.8
			42.8	70
			43.4	67.6
			36.1	72.8
			46.4	71.1
			55.9	70.7
	Right
	T cell unstim	T cell stim	IL4&IL10	IL4&IL10+αMARCO	LPS&IFN-γ
	0	89.1	48.2	40	81.7
	0	87.3	46.5	52.9	80.6
	0	87.1	50.2	50.4	78
		88.9	50.7	53.1	71.9
		89.8	46.5	53	72.9
			44.9	50.5
			49.2
			46.6
e	Left
	T cell unstim	T cell stim	IL4&IL10	IL4&IL10+αMARCO	LPS&IFN-γ
	6.50574	3633.99	607.522	916.574	2935.37
	6.30403	3253.37	889.167	710.988	2036.83
	6.30403	3465.7	957.275	1668	1708.79
	6.50574		580.87	1281.59	1835.64
	6.40444		590.619	2782.6	1464.88
	6.40444		475.019	1535.16
			494.12	1727.39
			857.008	1958.74
			436.931	1596.67
	Right
	T cell unstim	T cell stim	IL4&IL10	IL4&IL10+αMARCO	LPS&IFN-γ
	6.50574	3633.99	291.724	630.02	2760.35
	6.30403	3253.37	348.118	368.474	1626.42
	6.30403	3465.7	543.261	490.755	2426.78
	6.50574		264.358	587.679	1183.69
	6.40444		348.118	512.962	1336.96
	6.40444		527.037	387.052
			320.476	450.165
f	Left
	T cell unstim	T cell stim	WT Ctrl	WT αMARCO	Unc93b13d/3d Ctrl	Unc93b13d/3d αMARCO
	0.1	84.3	66	77.3	74.7	74.9
	0	86	75.7	76.9	61.6	74.8
	0.2	79.9	63.3	81.2	61	67.6
	0	77.6	63.3	81	68.6	63.8
	0	78.9	63.6	80.4	60.4	68.1
		80.1		82.9
		80
	Right
	T cell unstim	T cell stim	WT Ctrl	WT αMARCO	Unc93b13d/3d Ctrl	Unc93b13d/3d αMARCO
	5.5338	6532.34	4575.95	6007.81	3807.14	4121.87
	5.44177	7378.32	4338.19	5150.26	3452.74	4271.82
	5.44177	7319.29	4324.86	5315.48	3885.05	4051.49
	5.5338	5750.88	4596.72	5991.49	3573.8	4425.52
	5.44177	5450.9	4109.01	6255.89	4420.66	3754.76
		5712.61		4893.83
		6705.71

## Sheet: Figure 5
e	WT				Unc93b13d/3d
	Unstim	Poly I:C	R848	CPG ODN	Unstim	Poly I:C	R848	CPG ODN
	1.59458	43.632	4006.22	5049.71	1	10.0024	0.815252	1.00001
	1.5058	44.5957	3812.42	4752.89	1.05415	9.97689	1.2038	0.760942
	1.56028	44.1943	3892.91	4933.19	1.01534	9.8814	1.04724	1.01957

## Sheet: Figure 6
a	Left	Tlr9flox/flox Ctrl					Tlr9flox/flox αMARCO				MarcoCre+/- Tlr9flox/flox Ctrl					MarcoCre+/- Tlr9flox/flox αMARCO
	day 0	0	0	0	0	0	0	0	0	0	0	0	0	0	0	0	0	0	0
	day 4	66.575	66.575	66.575	66.575	66.575	66.575	66.575	66.575	66.575	66.575	66.575	66.575	66.575	66.575	66.575	66.575	66.575	66.575
	day 6	217.746	207.782	199.085	270.879	159.089	161.005	115.949	96.0576	140.922	226.473	223.664	256.163	344.887	256.683	236.113	207.153	207.141	211.287
	day 8	535.617	360.686	396.678	369.751	330.434	255.829	272.805	195.321	284.652	467.008	392.916	412.918	411.024	603.272	503.585	510.598	438.743	537.235
	day 10	759.051	694.24	497.009	630.938	590.621	406.688	486.086	424.001	505.378	706.286	770.15	731.775	566.271	811.784	770.15	799.385	616.583	732.894
	day 12	1321.6	1037.58	892.503	1080.09	1101.7	611.293	753.055	569.322	916.991	1100.51	1055.95	1265.33	840.757	1255.5	1186.12	1011.25	967.287	1379.05
	Right
	Tlr9flox/flox Ctrl	1.12	0.88	0.93	0.85	1.24
	Tlr9flox/flox αMARCO	0.36	0.71	0.72	0.47
	MarcoCre+/- Tlr9flox/flox Ctrl	0.94	1.79	1.17	0.87	1.1
	MarcoCre+/- Tlr9flox/flox αMARCO	1.66	0.95	1.32	1.16
b
	Left	Tlr9flox/flox Ctrl					Tlr9flox/flox αMARCO					MarcoCre+/- Tlr9flox/flox Ctrl					MarcoCre+/- Tlr9flox/flox αMARCO
	day 0	0	0	0	0	0	0	0	0	0	0	0	0	0	0	0	0	0	0	0	0
	day 6	66.575	66.575	66.575	66.575	66.575	66.575	66.575	66.575	66.575	66.575	66.575	66.575	66.575	66.575	66.575	66.575	66.575	66.575	66.575	66.575
	day 9	171.261	127.832	111.97	182.691	149.169	111.97	115.949	119.433	126.609	149.169	199.532	179.595	178.06	127.832	183.471	168.295	149.169	180.366	179.595	223.555
	day 12	216.998	246.569	214.766	229.292	168.002	143.582	177.101	190.375	178.294	178.06	364.928	171.416	171.695	115.9	259.738	175.666	251.609	180.832	350.31	184.128
	day 15	329.253	297.911	247.832	423.204	217.146	268.412	271.769	279.927	216.489	205.665	335.104	271.109	258.475	279.927	310.747	286.222	422.233	294.322	305.375	268.083
	day 18	480.226	474.219	311.079	465.134	342.036	384.918	332.329	323.285	281.726	327.23	480.226	347.472	324.077	349.132	476.614	348.984	591.216	365.864	452.551	441.871
	day 21	616.977	649.66	481.184	811.362	623.616	562.211	463.893	483.656	339.105	413.062	809.328	580.525	462.853	483.694	598.576	528.608	674.986	462.095	598.475	579.525
	Right
	Tlr9flox/flox Ctrl	0.47	0.41	0.43	0.66	0.51
	Tlr9flox/flox αMARCO	0.33	0.39	0.44	0.34	0.25
	MarcoCre+/- Tlr9flox/flox Ctrl	0.59	0.34	0.29	0.42	0.54
	MarcoCre+/- Tlr9flox/flox αMARCO	0.34	0.56	0.25	0.42	0.37
c	Left
	Tlr9flox/flox Ctrl	3107.14	5272.73	7324.68	7176.47	4492.96
	Tlr9flox/flox αMARCO	6111.11	18112.7	27166.7	22829.8
	MarcoCre+/- Tlr9flox/flox Ctrl	2904.26	2173.18	3606.84	4160.92	4390.91
	MarcoCre+/- Tlr9flox/flox αMARCO	2722.89	8715.79	5427.08	3456.9
	Right
	Tlr9flox/flox Ctrl	5098.21	4045.45	6012.99	8788.24	4605.63
	Tlr9flox/flox αMARCO	17305.6	8549.3	31961.5	27212.8
	MarcoCre+/- Tlr9flox/flox Ctrl	1382.98	2770.95	1452.99	2367.82	4200
	MarcoCre+/- Tlr9flox/flox αMARCO	3343.37	7052.63	3614.58	2793.1
d	Left
	Tlr9flox/flox Ctrl	558421	427558	443019	195972	755410
	Tlr9flox/flox αMARCO	1344286	1372069	1045313	806667	911357
	MarcoCre+/- Tlr9flox/flox Ctrl	760581	355254	773542	850333	547857
	MarcoCre+/- Tlr9flox/flox αMARCO	551765	287054	499200	518452	491892
	Right
	Tlr9flox/flox Ctrl	65789.5	167674	114434	148819	131393
	Tlr9flox/flox αMARCO	157857	275517	406250	202222	596143
	MarcoCre+/- Tlr9flox/flox Ctrl	150814	68983.1	146771	96555.6	123452
	MarcoCre+/- Tlr9flox/flox αMARCO	137059	28571.4	68200	62976.2	84054.1
e	Left
	Tlr9flox/flox Ctrl	1416	1372	1713	1618	1936
	Tlr9flox/flox αMARCO	959	1328	1204	1081
	MarcoCre+/- Tlr9flox/flox Ctrl	1939	1713	1836	2269	1264
	MarcoCre+/- Tlr9flox/flox αMARCO	1365	1683	1582	1458
	Middle
	Tlr9flox/flox Ctrl	7812	6443	4946	5073	3145
	Tlr9flox/flox αMARCO	8024	13052	9205	10627
	MarcoCre+/- Tlr9flox/flox Ctrl	3323	1642	2399	2147	4397
	MarcoCre+/- Tlr9flox/flox αMARCO	2579	5270	2811	2952
	Right
	Tlr9flox/flox Ctrl	976	718	853	893	618
	Tlr9flox/flox αMARCO	1655	1280	2265	1628
	MarcoCre+/- Tlr9flox/flox Ctrl	537	539	456	554	1087
	MarcoCre+/- Tlr9flox/flox αMARCO	589	656	613	685
f	Left
	Tlr9flox/flox Ctrl	1013	722	986	1240	776
	Tlr9flox/flox αMARCO	888	838	808	417	174
	MarcoCre+/- Tlr9flox/flox Ctrl	611	1224	640	649	713
	MarcoCre+/- Tlr9flox/flox αMARCO	673	884	753	1213	950
	Middle
	Tlr9flox/flox Ctrl	6125	6356	5192	5166	5936
	Tlr9flox/flox αMARCO	6200	6348	7788	8059	9329
	MarcoCre+/- Tlr9flox/flox Ctrl	8676	5380	7374	7319	5136
	MarcoCre+/- Tlr9flox/flox αMARCO	6962	6636	6913	5516	7139
	Right
	Tlr9flox/flox Ctrl	1193	1353	1193	1278	1295
	Tlr9flox/flox αMARCO	1247	1407	1502	1568	2778
	MarcoCre+/- Tlr9flox/flox Ctrl	1443	1288	1188	1202	1308
	MarcoCre+/- Tlr9flox/flox αMARCO	1348	1355	1416	1289	1297
g	Left
	Ctrl	692.143	714.905	651.408	1325.81	743.53	1032.65
	CPG ODN	507.841	696.63	678.585	863.812	616.069	782.51
	αMARCO	572.073	457.013	577.166	615.617	693.246
	αMARCO+CPG ODN	556.434	398.844	502.56	341.955	455.467
	Right
	Ctrl	0.7	0.67	0.74	1.08	0.67	1.18
	CPG ODN	0.85	0.93	0.43	0.72	0.6	0.62
	αMARCO	0.64	0.6	0.64	0.66	0.5
	αMARCO+CPG ODN	0.53	0.53	0.39	0.43	0.49
h	Left
	Ctrl	154414	82611.9	111040	160000	85611.9	203797
	CPG ODN	100800	202355	149442	265750	153750	82306.4
	αMARCO	194438	192200	183469	221373	207540
	αMARCO+CPG ODN	241698	375962	248615	305023	274939
	Right
	Ctrl	242357	104508	173797	271000	195492	277525
	CPG ODN	210812	237871	186977	430125	197100	131516
	αMARCO	481312	788600	348375	412119	649440
	αMARCO+CPG ODN	443321	524604	432000	562326	533224

## Sheet: Figure 7
b	Left
	T cell unstim	T cell stim	IL4&IL10	IL4&IL10+αMARCO	LPS&IFN-γ
	0	88.7	26.47	69.69	60.04
	0	86.67	29.92	54.34	65.86
	0	89	30.03	63.29	66.93
	0	90	28.75	59.44	61
			34.56	67.34	58.31
			64.79
			42.33
			35.41
			29.12
			28.66
	Right
	T cell unstim	T cell stim	IL4&IL10	IL4&IL10+αMARCO	LPS&IFN-γ
	0	88.7	31.21	33.84	64.06
	0	86.67	23.38	26.76	57.97
	0	89	26.25	31.6	49.59
	0	90	25.23	29.86	50.08
			35.95	38.45	47.84
			28.36
			23.73
			22.57
			28.24
			41.16
c	Left
	T cell unstim	T cell stim	IL4&IL10	IL4&IL10+αMARCO	LPS&IFN-γ
	0.140211	7714	957.821	2981.02	6521.3
	0.140211	6456.82	1456.3	3887.55	5256.01
	0.899295	6150.86	1378.6	1716.31	5064.02
	0.393122	6442.58	1111.49	3523.55	5091.78
	4.96534	6528.5	716.174	1903.6	5384.31
	Right
	T cell unstim	T cell stim	IL4&IL10	IL4&IL10+αMARCO	LPS&IFN-γ
	0.140211	7714	1784.45	1477.37	5682.01
	0.140211	6456.82	1621.92	2174.21	4062.67
	0.899295	6150.86	1586.91	1412.89	5732.22
	0.393122	6442.58	1388.85	1866.65	4526.48
	0.96534	6528.5	1215.61	2346.04	5770.19
d	Left
	Tlr9flox/flox		MarcoCre+/- Tlr9flox/flox
	Ctrl	αMARCO	Ctrl	αMARCO
	1839	1415	1150	1548
	1679	1512	1450	1528
	1777	1575	1629	1467
	1608	1450	1049	1108
	Right
	Tlr9flox/flox		MarcoCre+/- Tlr9flox/flox
	Ctrl	αMARCO	Ctrl	αMARCO
	1632	1790	1704	1402
	1460	1771	1497	1408
	1412	2299	1335	1341
	1322	2241	1424	1374
f	Left
	Tlr9flox/flox				MarcoCre+/- Tlr9flox/flox
	Unstim	LPS&IFN-γ	IL4&IL10	IL4&IL10+αMARCO	Unstim	LPS&IFN-γ	IL4&IL10	IL4&IL10+αMARCO
	15.2519	0.401235	4488.91	1178.16	210.817	0.187097	2066.68	1414.61
	15.7779	1.67017	4647.63	1221.22	201.689	1.29836	2046.23	1409.55
	90.0766	0.747249	4105.15	1895.39	130.895	0.985387	1041.4	1835.68
	92.5764	1.99698	4023.97	1794.61	155.452	0.540703	935.026	1936.36
	Right
	Tlr9flox/flox				MarcoCre+/- Tlr9flox/flox
	Unstim	LPS&IFN-γ	IL4&IL10	IL4&IL10+αMARCO	Unstim	LPS&IFN-γ	IL4&IL10	IL4&IL10+αMARCO
	0.476214	28.517	12.4287	22.3995	4.55426	27.3871	14.8637	21.6816
	0.52933	28.059	11.9905	25.6885	4.90758	32.7006	16.379	22.4687
	1.82527	24.7478	19.2297	35.9718	3.1	22.451	18.8011	12.5063
	2.15695	26.779	20.506	37.4401	3.13395	22.5146	20.3079	13.5024

## Sheet: Figure 8
a		WT LPS			Tlr9flox/flox αMARCO			Unc93b13d/3d αMARCO			MarcoCre+/- Tlr9flox/flox αMARCO
	0min	0	0	0	0	0	0	0	0	0	0	0	0
	5min	56961	100651	75407	59218	76015	50397	42335	55448	83269	52929	56965	74406
	15min	15011	35710	10116	5685	5927	5315	18013	23451	8345	9704	9155	16413
	30min	13641	12885	12446	2367	2847	3414	5766	4414	6039	8010	3648	5664
c
	Tlr9flox/flox Ctrl	Tlr9flox/flox αMARCO	Unc93b13d/3d Ctrl	Unc93b13d/3dαMARCO	MarcoCre+/- Tlr9flox/flox Ctrl	MarcoCre+/- Tlr9flox/flox αMARCO
	11547	6202	16009	6715	12102	8791
	14138	4862	12874	10107	11795	6687
	18460	7305	16201	6291	9242	6639
	10977	7038	11484	7342	13466	6967
	16235	11036	17698	5721	13188	6097
		8583	19344	5081	13931	6418
			18491	3498
d	Left			Middle-left			Middle-right			Right
	Ctrl	1μM		Ctrl	1μM		Ctrl	1μM		Ctrl	1μM
	1.12042	23.4519		1.08796	28.3133		1.1217	2.82657		1.73324	1.63829
	1.26379	20.426		1	30.9108		1.05885	2.98137		1.64989	1.99024
	1.32862	45.1475		3.94277	75.8797		1	1.88288		1.59881	1.17496
	1	42.2119		3.2863	64.3586		1.29592	1.91008		1.7255	1
e	Left
	Tlr9flox/flox	67.5169	62.4858	47.4949	40.0658
	Unc93b13d/3d	1.14008	0.702786	0.933339	1.33722
	MarcoCre+/- Tlr9flox/flox	6.85253	6.46958	5.75007	4.3737
	Right
	Tlr9flox/flox	23.7249	19.9934	21.9464	19.413
	Unc93b13d/3d	0.85816	0.790614	1.34175	1.09849
	MarcoCre+/- Tlr9flox/flox	7.11708	6.38972	5.4969	4.73157
f	Left
	Tlr9flox/flox	5.10072	5.77409	4.91359	5.2352
	Unc93b13d/3d	1.54514	1.45521	1.55421	1.33192
	MarcoCre+/- Tlr9flox/flox	1.08036	1.03983	0.948726	0.938277
	Right
	Tlr9flox/flox	1.97232	1.89661	1.61828	1.56768
	Unc93b13d/3d	1.09417	1.00214	1.02125	0.888474
	MarcoCre+/- Tlr9flox/flox	1.15346	0.967171	1.04173	0.860472
g
h	Tlr9flox/flox	MarcoCre+/-Tlr9flox/flox
	23.7	5.1
	27.9	8.1
	25.8	15.3
	20.8	8.3
i	No ATP			ATP (5mM)
	Tlr9flox/flox	Unc93b13d/3d	MarcoCre+/- Tlr9flox/flox	Tlr9flox/flox	Unc93b13d/3d	MarcoCre+/- Tlr9flox/flox
	0	0	0	50.2927	1.43348	6.17962
	0	0	0	26.3027	1.72948	5.28806
	0	0	0	26.9099	2.32174	7.07195
	0	0	0	31.1717	2.61799	6.77442
j	No ATP			ATP (5mM)
	Tlr9flox/flox	Unc93b13d/3d	MarcoCre+/- Tlr9flox/flox	Tlr9flox/flox	Unc93b13d/3d	MarcoCre+/- Tlr9flox/flox
	0	0	0	81.6762	21.7979	13.2519
	0	0	0	57.6132	28.115	15.9339
	0	0	0	67.0582	29.3095	16.3488
	0	0	0	76.3554	32.155	16.6603
k	No ATP			ATP (5mM)
	LPS	R848	CPG ODN	LPS	R848	CPG ODN	M5049	ODN INH-18
	11.5114	12.8415	11.8178	564.305	424.709	148.771	2.15899	2.25814
	20.2151	16.4526	14.693	573.141	372.114	155.755	2.25814	2.25814
	16.245	24.0294	12.1246	590.925	362.034	206.166	2.05987	2.35732
	14.4867	23.3899	13.2519	588.358	282.289	186.736	1.07025	1.76269
l	Tumor media	M5049	ODN INH-18
	243.879	203.907	165.262
	214.714	195.014	136.273
	191.442	178.278	145.34
	211.354	179.228	151.023
	158.416	173.942	98.9279
	176.386	219.599	112.976
	151.894	197.819	106.524
	168.374	179.8	126.206
m	Tlr9flox/flox	MarcoCre+/-Tlr9flox/flox
	108.085	54.6518
	85.0652	31.837
	86.3017	47.2713
	78.7579	7.44688
n	Tlr9flox/flox	Tlr9flox/flox αMARCO	MarcoCre+/-Tlr9flox/flox	MarcoCre+/-Tlr9flox/flox αMARCO
	32.155	77.0114	24.2428	15.5197
	47.4648	70.0644	15.4162	20.8471
	41.6848	110.133	16.8682	13.0466
	60.4332	58.4014	18.5366	15.1061
	38.3929	64.0899

## Sheet: Supplementary Fig1
a	WT	26	32.5	31.6	30.2
	Unc93b13d/3d	27.4	33.5	31.3	29.6
e	Left
	WT	1837	1580	2523	2222
	Unc93b13d/3d	2625	2018	1927	1990
	Right	WT					Unc93b13d/3d
	Macrophages	87354	94087	80540	83731	89894	94733	81664	88548	92817
	DCs	26716	26256	22064	27067	28386	31210	19145	26600	24523
f	Left
	WT Ctrl	1799.81	2224.53	1424.86	1585.96	1749.75	2578.78	1153.18
	WT αMARCO	706.426	1178.71	1372.43	937.707	1210.31	256.563	1677.21	1338.63
	Unc93b13d/3d Ctrl	1955.11	1759.56	1478.8	1047.79	1272.12	1597.22	2438.12	1597.85
	Unc93b13d/3d αMARCO	2150.28	2248.32	1896.71	1291	1710.88	1246.72
	Right
	WT Ctrl	684.541	773.389	623.386	592.039	657.623	827.238	570.445	555.491	559.385
	WT αMARCO	482.508	414.405	498.639	592.383	491.795	399.796	536.745	544.287	393.596	451.152
	Unc93b13d/3d Ctrl	382.978	737.454	788.609	788.144	583.256	832.17	588.754
	Unc93b13d/3d αMARCO	426.619	1200.76	702.733	786.645	670.639	670.639
i		WT Ctrl					WT αMARCO					Unc93b13d/3d Ctrl					Unc93b13d/3d αMARCO
	Monocytes	140857	67308.2	126643	81327.1	70496.1	137711	146453	161195	255614	87571.4	76859.4	78774.6	30038.1	17563.6	6045.71	22741.1	29866.7	77643.8	21740	7684.93
	Macrophages	83159.7	46100.6	65857.1	42486	30775.2	96622.2	73626.7	86731.7	120105	77367.4	49796.9	44295.8	21638.1	17254.5	7211.43	21238.6	24048.5	47191.8	10960	6191.78
	Neutrophils	9697.48	23270.4	11214.3	16336.5	18620.2	30733.3	16906.7	16975.6	32912.3	35551	34625	40070.4	13752.4	7727.27	50982.9	15228.4	14484.9	38561.6	11860	25780.8
	B cells	5193.28	8213.84	17785.7	3738.32	6403.1	10355.6	3306.67	5317.07	20105.3	27183.7	7093.75	12239.4	12533.3	2932.91	8922.4	8891.78	5466.67	7164.38	3249	6993.29
	CD4+ T cells	15563	4641.51	5285.71	3551.4	1131.78	13866.7	6373.33	9609.76	17719.3	19857.1	4609.38	7000	7923.81	1274.73	4970.4	2222.94	2727.27	6246.58	1596	1956.16
	CD8+ T cells	10705	9094.34	10452.4	2672.9	1038.76	21977.8	13786.7	30463.4	22842.1	14142.9	3687.5	7323.94	5619.05	922.364	2903.2	1643.05	2012.12	8904.11	877.8	1369.32
	NK cells	30681.3	17144.7	29642.9	10560.7	4713.18	45155.6	22453.3	33951.2	75403.5	35612.2	12921.9	19070.4	12133.3	3927.82	5532.8	4337.16	6266.67	12876.7	4183.8	2461.51
j		WT Ctrl					WT αMARCO					Unc93b13d/3d Ctrl					Unc93b13d/3d αMARCO
	Monocytes	1.71306e+06	2.18594e+06	1617388	2001122	1547037	2544123	2494151	3581563	3745667	3113636	2042029	1394545	1941224	1785533	1873607	1648841	1801383	2414444	1797658	1822619
	Macrophages	705208	1.06242e+06	762015	1073367	430278	1237456	1276132	1139375	2079000	1259091	446159	262652	344694	389533	370246	433415	521170	568241	631519	357540
	Neutrophils	627222	1.33594e+06	660298	628061	523241	503246	548679	1222344	930111	1008295	1268261	640985	948469	780000	877951	690244	365851	723704	747975	1023333
	B cells	74027.8	90468.8	79738.8	142041	107454	111184	146840	252109	131333	131193	173659	132348	183163	84700	102869	78201.2	127021	121389	77373.4	124682
	CD4+ T cells	323646	278320	327239	513980	369444	675877	703538	860703	881722	837102	358261	279167	406429	299867	301680	218780	353298	462454	218449	420556
	CD8+ T cells	56180.6	75273.4	75074.6	81887.8	88333.3	189430	120755	191094	260333	227670	57137.7	59166.7	83316.3	60600	62131.2	64725.6	79042.6	89814.8	47405.1	45436.5
	NK cells	214271	204883	239590	427500	291759	696974	641745	1104063	682778	721420	382645	242765	423061	193633	220902	163354	268138	281296	136867	280476

## Sheet: Supplementary Fig3
a	Left
	WT	4042	5166	3651	4536
	Unc93b13d/3d	2489	2976	2981	3031	2995
	Middle
	WT	8740	9220	7261	9885
	Unc93b13d/3d	5694	5954	5866	6142	5558
	Right
	WT	3354	4246	2824	2377
	Unc93b13d/3d	2518	2759	3014	2639	1946
b	Left
	WT	5298	4404	4250	5246	4122
	Unc93b13d/3d	3335	3615	3262	3067	3799
	Middle
	WT	4292	3923	3695	4355	3902
	Unc93b13d/3d	2795	3140	3352	3075	3335
	Right
	WT	1140	893	784	729	640
	Unc93b13d/3d	615	632	539	575	1038
c	WT Ctrl	1594.76	803.066	1810.17	790.583	1961.85	1169.65	1578.83	1695.19
	WT αPD-1	577.169	937.051	706.536	1050.49	320.213	864.904	409.905	621.838
	Unc93b13d/3d Ctrl	1597.78	1170.96	2052.63	1657.52	1855.58
	Unc93b13d/3d αPD-1	1037.94	1258.64	1106.39	1105.51	550.814
d	Left
	WT Ctrl	1033	1135	1067	1112	1285
	WT αPD-1	795	894	869	977
	Unc93b13d/3d Ctrl	3331	2234	2733	2596	2904
	Unc93b13d/3d αPD-1	1527	1390	1244	1182	1231
	Right
	WT Ctrl	1409	1535	1296	1327	1031
	WT αPD-1	4170	3582	2548	3459
	Unc93b13d/3d Ctrl	1668	1391	2344	1806	1955
	Unc93b13d/3d αPD-1	1840	1632	2717	1724	1714

## Sheet: Supplementary Fig4
c	Left
	T cell unstim	T cell stim	LPS&IFN-γ	LPS&IFN-γ+αMARCO	IL4&IL10	IL4&IL10+αMARCO	Tumor media	Tumor media+αMARCO
	0.2	85	70	68.4	65.4	70.9	66.6	81.4
	0.2	82.4	73.1	78.1	60.2	65.8	67.3	83
	0.2	82.9	75.6	77.8	62.5	84.9	65.2	73.1
	0.2	83.5	76.8	75.6	60	70.2	63.9	71.1
	0.2	84.6	66.7	66.5	59.9	79.9	61.2	69.4
				66.9		73.4		71
	Right
	T cell unstim	T cell stim	LPS&IFN-γ	LPS&IFN-γ+αMARCO	IL4&IL10	IL4&IL10+αMARCO	Tumor media	Tumor media+αMARCO
	0.2	85	79.7	69.2	60.8	54.9	65.7	63.7
	0.2	82.4	71	74.2	61.3	61	60.8	58.6
	0.2	82.9	71.4	74.8	59.7	62.8	62.3	65.1
	0.2	83.5	81.8	76.8	53.6	61.3	61.7	54.7
	0.2	84.6	84.1	74.1	59	62.7	52.7	64.4
				77		66.7		69.6
d	Left
	T cell unstim	T cell stim	LPS&IFN-γ	LPS&IFN-γ+αMARCO	IL4&IL10	IL4&IL10+αMARCO	Tumor media	Tumor media+αMARCO
	6.50574	2772.97	1473.3	1775.62	1280.97	2416.2	872.322	1802.86
	6.60793	2414	2296.88	1874.97	991.618	1966.2	748.307	1729.94
	6.50574	2800.68	1908.86	1695.56	621.749	1863.76	401.311	1521.21
	6.60793	2442.86	1633.35	1548.07	1066.59	1925.95	479.186	1036.4
	6.50574	2552.84	1963.31	1751.34	832.857	1440.47	602.589	1125.46
				2072.03		1711.37		1911.7
	Right
	T cell unstim	T cell stim	LPS&IFN-γ	LPS&IFN-γ+αMARCO	IL4&IL10	IL4&IL10+αMARCO	Tumor media	Tumor media+αMARCO
	6.50574	2772.97	2072.03	1880.59	823.902	662.974	326.846	387.3
	6.60793	2414	1695.56	1708.73	254.049	448.719	178.286	238.852
	6.50574	2800.68	1548.07	1612.98	374.669	491.604	111.665	262.381
	6.60793	2442.86	1751.34	1794.66	800.277	654.704	108.254	155.134
	6.50574	2552.84	1459.16	1189.12	528.717	312.78	353.583	131.65
				1185.17		861.586		157.667

[truncated: 4 more sheets: Supplementary Fig5, Supplementary Fig6, Supplementary Fig7, Supplementary Fig8]
